# Supplementary material for: Sensory and Chemical Characteristic of Two Insect Species: Tenebrio molitor and Zophobas morio Larvae Affected by Roasting Processes
Source: Molecules. 2021 May 4;26(9):2697. doi: 10.3390/molecules26092697 (PMC8124484; doi:10.3390/molecules26092697)
Supplement: Supplementary file 1 [file molecules-26-02697-s001.zip]

Archive with 1 entries (1 files):
- molecules-1130318-SI.pdf
